# Supplementary material for: The Lotus japonicus alpha‐expansin EXPA1 is recruited during intracellular and intercellular rhizobial colonization
Source: Plant J. 2025 Dec 11;124(5):e70639. doi: 10.1111/tpj.70639 (PMC13020659; doi:10.1111/tpj.70639)
Supplement: Supplementary file 5 — Table S2. LORE1 insertions detected in 30015381 (expA1‐1) and (expA1‐2) 30164465 mutant lines, according to Lotus base. [file TPJ-124-e70639-s002.xlsx]

## Sheet: Hoja1
Line	Exonic	Intronic	Intergenic	Total number of insertions
30015381 (expA1-1)	Lj0g3v0013429	Lj1g3v1820910	None	5
	Lj2g3v2598860	Lj6g3v1211830
	Lj6g3v1211820.2
30164465 (expA1-2)	Lj2g3v2598860	Lj1g3v3444270	8	34
	Lj3g3v0965700	Lj1g3v3904250
	Lj0g3v0272539	Lj1g3v4482340
	Lj0g3v0096079	Lj2g3v1550030
	Lj0g3v0013429	Lj3g3v2722610
	Lj1g3v1560060	Lj4g3v0961090
	Lj2g3v2598860	Lj4g3v2215160
	Lj3g3v0965700	Lj1g3v3444270
	Lj0g3v0272539	Lj1g3v3904250
	Lj0g3v0096079	Lj1g3v4482340
	Lj0g3v0013429	Lj2g3v1550030
	Lj1g3v1560060	Lj3g3v2722610
		Lj4g3v0961090
		Lj4g3v2215160
